# Supplementary material for: Machine-Learning–Based Prediction of Biochemical Recurrence in Prostate Cancer Integrating Fatty-Acid Metabolism and Stemness
Source: Int J Mol Sci. 2026 Jan 12;27(2):750. doi: 10.3390/ijms27020750 (PMC12841470; doi:10.3390/ijms27020750)
Supplement: Supplementary file 1 [file ijms-27-00750-s001.zip]

Archive with 2 entries (2 files):
- Code S1.pdf
- Figure S1-S3.pdf
